# Supplementary material for: Ag Nanocluster-Enhanced Scintillation Properties of Borophosphate Glasses Doped with CsPbBr3 Quantum Dots
Source: Materials (Basel). 2022 Jul 26;15(15):5187. doi: 10.3390/ma15155187 (PMC9330410; doi:10.3390/ma15155187)
Supplement: Supplementary file 1 [file materials-15-05187-s001.zip]

Archive with 1 entries (1 files):
- materials-1811886-supplementary.pdf
